# Supplementary material for: Challenging the Conventional Interpretation of HCMV Seronegativity
Source: Microorganisms. 2021 Nov 18;9(11):2382. doi: 10.3390/microorganisms9112382 (PMC8626044; doi:10.3390/microorganisms9112382)
Supplement: Supplementary file 1 [file microorganisms-09-02382-s001.zip]

Archive with 1 entries (1 files):
- microorganisms-1449382-supplementary.pdf
